# Supplementary material for: Emerging Terbinafine Resistant Trichophyton Dermatophytosis, Testing Options and Alternative Treatments: A Systematic Review
Source: Australas J Dermatol. 2025 Jul 24;66(7):377–87. doi: 10.1111/ajd.14575 (PMC12633701; doi:10.1111/ajd.14575)
Supplement: Supplementary file 2 — Appendix S2: Included Studies and Data Extraction Sheet. [file AJD-66-377-s002.xlsx]

## Sheet: SQLE and MIC correlation 
Title	Authors	Country	Year of publication	Type of study	Number of participants (n)	selective reporting	Species	mutations detected (can use multiple lines)	MIC method	n	Lab MIC	clinical resistance to TRB n(%)
Iranian National Survey on Tinea Capitis: Antifungal Susceptibility Profile, Epidemiological Characteristics, and Report of Two Strains with a Novel Mutation in SQLE Gene with Homology Modelin	Mahdi Abastabar .. Maryam Babaei .. Rasoul Mohammadi .. Reza Valadan .. Javad Javidnia .. Arezoo Zaedi .. Seyed Reza Aghili .. Iman Haghani .. Shaghayegh Khojasteh .. Ali Reazaei-Matehkolaei .. Neda Kiasat .. Kambiz Kamyab Hesari .. Zeinab Ghasemi .. Maryam Azish .. Hossein Zarrinfar .. Mojtaba Taghizadeh-Armaki .. Naser Keikha .. Mahboobeh Kharazi .. Hossein Khodadadi .. Mohammad Taghi Hedayati …	Iran	2022	prospective prevalence	2100	y- selected 2 which showed lab resistance and 2 which showed lab sensitivity	T. mentagrophytes	F397L	CSLI	2	Not reported	Not reported
								C1255T	CSLI	2	Note reported	Note reported
Correlation of In Vitro Susceptibility Based on MICs and Squalene Epoxidase Mutations with Clinical Response to Terbinafine in Patients with Tinea Corporis/Cruris	Ananta Khurana,a Aradhana Masih,b Anuradha Chowdhary,b Kabir Sardana,a Sagar Borker,c Aastha Gupta,a R. K. Gautam,a P. K. Sharma,a Dhruv Jaind	India	2018	prospective prevalence	30	n	T. interdigitale (	F397L	CSLI	8	>32	5 (62.5%)
								F397L	CSLI	1	8	1 (100%)
								F397L	CSLI	1	4	0 (0%)
								L393Fx3	CSLI	3	>32	2 (66%)
								WT	CSLI	1	4	0(0%)
								WT	CSLI	1	0.5	0(0%)
High terbinafine resistance in Trichophyton interdigitale isolates in Delhi, India harbouring mutations in the squalene epoxidase gene	Ashutosh Singh1 | Aradhana Masih1 | Ananta Khurana2 | Pradeep Kumar Singh1 | Meenakshi Gupta1 | Ferry Hagen3,4 | Jacques F. Meis4,5 | Anuradha Chowdhary	India	2018	Case series	30	Y- only high mic + 10 selected low MIC out of total 63	T. interdigitale	WT	CSLI	10	<2
								F397L	CSLI	9	>32
								F397L	CSLI	2	8
								F397L	CSLI	1	4
								L393F	CSLI	7	>32
								L393F	CSLI	1	8
A unique multidrug-resistant clonal Trichophyton population distinct from Trichophyton mentagrophytes/Trichophyton interdigitale complex causing an ongoing alarming dermatophytosis outbreak in India: Genomic insights and resistance profile	Ashutosh Singha , Aradhana Masiha , Juan Monroy-Nietob , Pradeep Kumar Singha , Jolene Bowersb , Jason Travisb , Ananta Khuranac , David M. Engelthalerb , Jacques F. Meisd,e , Anuradha Chowdharya,⁎	India	2019	Case Series (may have overlap with above study)	61	Y- A total of 61 Trichophyton isolates including all isolates with high MICs of TRB (n = 47, MIC2-≥32 mg/L) and 16 randomly selected isolates with a low to moderate MICs range (0.25–1 mg/L) were subjected to SQLE gene sequencing.		WT	CSLI	1	0.125
								WT	CSLI	1	0.25
								WT	CSLI	1	0.5
								WT	CSLI	11	1
								WT	CSLI	1	2
								F397L	CSLI	1	4
								F397L	CSLI	2	8
								F397L	CSLI	2	16
								F397L	CSLI	11	32
								F397L	CSLI	23	>32
								L393F	CSLI	1	16
								L393F	CSLI	6	>32
Increasing Terbinafine Resistance in Danish Trichophyton Isolates 2019–2020	Karen Marie Thyssen Astvad 1,* , Rasmus Krøger Hare 1 , Karin Meinike Jørgensen 1 , Ditte Marie Lindhardt Saunte 1,2,3 , Philip Kjettinge Thomsen 4 and Maiken Cavling Arendrup	Denmark	2022	retrospective	63	n	T. rubrum	F397L	EUCAST	1	0.5
								F397L	EUCAST	2	1
								F397L	EUCAST	1	2
								F397L	EUCAST	6	4
								F397L	EUCAST	1	>4
								F397I	EUCAST	1	0.5
								F397I	EUCAST	1	1
								L393F	EUCAST	2	>4
								L393S	EUCAST	2	0.25
								L393S	EUCAST	5	0.5
								L437P	EUCAST	1	1
								H440Y	EUCAST	1	0.03
								I479V	EUCAST	1	0.016
								WT	EUCAST	1	<0.004
								WT	EUCAST	3	0.008
								WT	EUCAST	7	0.016
								WT	EUCAST	6	0.03
								WT	EUCAST	1	0.06
							T. indotineae	F397L	EUCAST	2	2
								F397L	EUCAST	2	4
								F397L	EUCAST	1	>4
								L393F	EUCAST	1	>4
								F397L/A448T	EUCAST	1	4
							T. interdigitale	WT	EUCAST	1	<0.004
								WT	EUCAST	1	0.008
								WT	EUCAST	2	0.016
							T. benhamiae	WT	EUCAST	1	0.016
In Vitro Antifungal Combination of Terbinafine with Itraconazole against Isolates of Trichophyton Species	Anne-Laure Bidaud,a Patrick Schwarz,b,c Anuradha Chowdhary,d Eric Dannaouia	India	2022	case series	16	y	f T. indotineae,	L393F	EUCAST	1	2
								L393F	EUCAST	1	8
								L393F	EUCAST	2	64
								F397L	EUCAST	1	4
								F397L	EUCAST	1	8
								WT	EUCAST	4	0.125
								WT	EUCAST	1	0.25
								WT	EUCAST	2	0.06
								WT	EUCAST	1	0.03
								WT	EUCAST	1	0.5
“Indian” strains of Trichophyton mentagrophytes with reduced itraconazole susceptibility in Germany	Jochen Brasch1 , Yvonne Gräser2 , Vera Beck-Jendroscheck1 , Karen Voss1 , Kaspar Torz1 , Grit Walther3 , Thomas Schwarz	Germany	2021	Case series	3	y	T. mentagrophytes	A448T	EUCAST	3	<0.006
Emergence of Diffi cult-to-Treat Tinea Corporis Caused by Trichophyton mentagrophytes Complex Isolates, Paris, France	Sarah Dellière,1 Brune Joannard,1 Mazouz Benderdouche, Anselme Mingui, Maud Gits-Muselli, Samia Hamane, Alexandre Alanio, Antoine Petit, Germaine Gabison, Martine Bagot, Stéphane Bretagne	France	2022	Case Series	9	y	T. indotineae	F397L	EUCAST	4	4	4 (100%)
								L393S	EUCAST	1	1
								A448T	EUCAST	1	0.014	0(0%)
								A448T	EUCAST	1	0.03	0(0%)
								K276N	EUCAST	2	0.03
First Terbinafine-Resistant Trichophyton indotineae Isolates with Phe397Leu and/or Thr414His Mutations in Turkey	Murat Durdu . Hazal Kandemir . Ays¸e Sultan Karakoyun . Macit Ilkit . Chao Tang . Sybren de Hoog	Turkey	2023	Case Series	2	y	T. indotineae	T414H	EUCAST	1	>16	1(100%)
								F397L	EUCAST	1	>16	1(100%)
Alarming India-wide phenomenon of antifungal resistance in dermatophytes: A multicentre study	Andreas Ebert1,2 | Michel Monod3 | Karine Salamin3 | Anke Burmester4 | Silke Uhrlaß2 | Cornelia Wiegand4 | Uta-Christina Hipler4 | Constanze Krüger2 | Daniela Koch2 | Franziska Wittig2 | Shyam B. Verma5 | Archana Singal6 | Sanjeev Gupta7 | Resham Vasani8 | Abir Saraswat9 | Rengarajan Madhu10 | Saumya Panda11 | Anupam Das11 | Mahendra M. Kura12 | Akshy Kumar13 | Shital Poojary14 | Sibylle Schirm15…	India	2020	Case Series	297	Y	T mentagrophytes	WT	CSLI	19	0.0125
								L393F	CSLI	6	16
								L393S	CSLI	7	1
								F397L	CSLI	180	8
								H440Y	CSLI	2	0.25
								S443P	CSLI	3	0.25
								A448T	CSLI	58	0.125
							T Rubrum	WT	CSLI	10	0.0125
								F397L	CSLI	8	8
Terbinafine resistance in dermatophytes: Time to revisit alternate antifungal therapy	V. Gaurav b , S.N. Bhattacharya b , N. Sharma a , S. Datt a , P. Kumar c , G. Rai a , P.K. Singh a , B. Taneja c , S. Das a, *	India	2021	Case Series	6	Y	T.mentagrophytes	F397L	CSLI	2	2	2(100%)
								F397L	CSLI	1	4	1(100%)
								F397L	CSLI	1	8	1(100%)
								WT	CSLI	1	2	1(100%)
								WT	CSLI	1	0.125	1(100%)
Epidemiological study of terbinafine-resistant dermatophytes isolated from Japanese patients	Junichiro Hiruma1 | Hiromitsu Noguchi2,3 | Midori Hase3 | Yumie Tokuhisa4 | Tatsuya Shimizu5 | Takasuke Ogawa6 | Masataro Hiruma3 | Kazutoshi Harada1 | Rui Kano	Japan	2020	Case Series	5	Y	T. rubrum	L393F	CSLI	1	>32
								L393F	CSLI	4	32
A new mutation in the SQLE gene of Trichophyton mentagrophytes associated to terbinafine resistance in a couple with disseminated tinea corporis	A. Hsieh a , S. Quenan a , A. Riat b , L. Toutous-Trellu a , L. Fontao	Switzerland	2019	Case Report	2	Y	Trichophyton mentagrophytes	A1223T	CSLI	2	1	2(100%)
Extensive Dermatophytosis Caused by Terbinafi ne-Resistant Trichophyton indotineae, France	Arnaud Jabet,1 Sophie Brun,1 Anne-Cecile Normand, Sebastien Imbert, Mohammad Akhoundi, Eric Dannaoui, Laeticia Audiff red, Francois Chasset, Arezki Izri, Liliane Laroche, Renaud Piarroux, Claude Bachmeyer, Christophe Hennequin, Alicia Moreno Sabater	France	2022	Restrospective case series	10	n	Trichophyton indotineae	WT	EUCAST	1	0.06	0(0%)
								L393S	EUCAST	2	2	1(50%)
								F397L	EUCAST	1	>8	1(100%)
								F397L	EUCAST	1	2	1(100%)
								A448T	EUCAST	1	0.06
Checkerboard Analysis To Evaluate Synergistic Combinations of Existing Antifungal Drugs and Propylene Glycol Monocaprylate in Isolates from Recalcitrant Tinea Corporis and Cruris Patients Harboring Squalene Epoxidase Gene Mutation	Kabir Sardana, a Aastha Gupta, a Suresh Sadhasivam, b R. K. Gautam, a† Ananta Khurana, a Swamini Saini, b Swati Gupta, b Shamik Ghoshb	India	2021	prospective cross-sectional analysis	21	n	T. mentagrophytes/ T. interdigitale	F397L	CSLI	2	4
								F397L	CSLI	6	8
								F397L	CSLI	5	>16
								WT	CSLI	4	<0.003
								WT	CSLI	1	<0.13
								L393F	CSLI	2	0.5
								L393F	CSLI	1	0.25
Case of tinea corporis due to terbinafine-resistant Trichophyton interdigitale	Maki KAKURAI,1,2 Kazutoshi HARADA,3 Tatsuo MAEDA,3 Junichiro HIRUMA,3 Rui KANO,4 Toshio DEMITSU	Japan	2020	Case reports	1	y	Trichophyton interdigitale	F397L	CSLI	1	32	1 (100%)
Trichophyton indotineae sp. nov.: A New Highly Terbinafine-Resistant Anthropophilic Dermatophyte Species	Rui Kano . Utako Kimura . Maki Kakurai . Junichiro Hiruma . Hiroshi Kamata . Yasushi Suga . Kazutoshi Harada	Japan	2020	Case Series	2	y	Trichophyton indotineae	F397L	CSLI	2	>32	2(100%)
A deletion mutation in the amino acid sequence of squalene epoxidase in terbinafine-resistant Trichophyton rubrum	Rui Kano a,b,* , Hiromitsu Noguchi c,d , Masataro Hiruma	Japan	2022	Case Report	1	y	T Rubrum	F397L	CSLI	1	32	1 (100%)
Caution and warning: Arrival of terbinafine‐resistant Trichophyton interdigitale of the Indian genotype, isolated from extensive dermatophytosis, in Japan	Utako KIMURA,1,2 Masataro HIRUMA,2 Rui KANO,3 Tadahiko MATSUMOTO,2,4 Hiromitsu NOGUCHI,2,4 Kenji TAKAMORI,1 Yasushi SUGA	Japan	2020	Case report	1	y	Trichophyton interdigitale	F397L	CSLI	1	>32	1 (100%)
Epidemiological and clinical aspects of Trichophyton mentagrophytes/Trichophyton interdigitale infections in the Zurich area: a retrospective study using genotyping	M. Klinger,1,2 M. Theiler,3 P.P. Bosshard	Switzerland	2020	Restrospective case series	2	y	T. mentagrophytes	F397L	Other	2	>4
AntifungalSusceptibilityandMutationsintheSqualene EpoxidaseGeneinDermatophytesoftheTrichophyton mentagrophytesSpeciesComplex	XueKong,a,bChaoTang,bAshutoshSingh,cSarahA.Ahmed,bAbdullahM.S.Al-Hatmi,b,d AnuradhaChowdhary,c PietroNenoff,eYvonneGräser,fStevenHainsworth,gPingZhan,h JacquesF.Meis,b,i PaulE.Verweij,b WeidaLiu,a,j,k G.SybrendeHoog	India/China	2021	Restrospective case series	62	Y	T. indotineae	F397L	EUCAST	34	>16
								F415V	EUCAST	1	0.5
								L393S	EUCAST	1	0.5
								H440Y	EUCAST	1	0.125
								A448T	EUCAST	15	<0.25
							T. Mentagrophytes	K276N	EUCAST	10	0.031
Intrinsic resistance to terbinafine among human and animal isolates of Trichophyton mentagrophytes related to amino acid substitution in the squalene epoxidase	Dominik Łagowski1 · Sebastian Gnat1 · Aneta Nowakiewicz1 · Marcelina Osińska1 · Mariusz Dyląg2	Poland	2020	case series	7	n	T. Mentagrophytes	L393F	CSLI	1	32
								WT	CSLI	4	0.008
TerbinafineResistanceinDermatophytes:AFrenchMulticenter ProspectiveStudy	AliciaMoreno-Sabater1,2,* ,Anne-CécileNormand3,Anne-LaureBidaud4 ,GenevièveCremer5, FrançoiseFoulet6,7,SophieBrun8,9,ChristineBonnal10,NawelAït-Ammar6,7,ArnaudJabet1,3,AymenAyachi10, RenaudPiarroux3,11 ,FrançoiseBotterel6,7 ,SandrineHouzé10,12,GuillaumeDesoubeaux13, ChristopheHennequin1,14andEricDannaoui4,7	France	2022	case series	23	n	T.indotineae	WT	EUCAST	1	0.03
								WT	EUCAST	1	0.015
								A448T	EUCAST	1	0.03
								A448T	EUCAST	1	0.015
								A448T	EUCAST	1	0.008
								L393F	EUCAST	1	2
							T.rubrum	F397L	EUCAST	1	4
							T.interdigitale	WT	EUCAST	8	0.008
								WT	EUCAST	1	0.015
								F397L	EUCAST	1	8
							T.mentagrophytes	WT	EUCAST	1	0.03
								L419F	EUCAST	3	0.03
								K276N	EUCAST	2	0.03
SpreadofTerbinafine-Resistant TrichophytonmentagrophytesTypeVIII(India)in Germany–“TheTipoftheIceberg?”	PietroNenoff1,*,ShyamB.Verma2,AndreasEbert1,3 ,AnkeSüß4,EleniFischer5, ElkeAuerswald6,StephanieDessoi7,WenckeHofmann7,SimoneSchmidt8,KathrinNeubert9, ReginaRenner10,SiriusSohl10,UtaHradetzky11,UrsulaKrusche11,Hans-ChristianWenzel12, AnnegretStaginnus13,JörgSchaller14,ValentinaMüller15 ,ChristianeTauer16, MatthiasGebhardt17,KatjaSchubert18,ZaidAlmustafa19,20 ,RudolfStadler21 , AndreaFuchs22,Cassia…	Germany	2020	case series	29	y	T.mentagrophytes	F397L	CSLI	4	0.02	4 (100%)
								WT	CSLI	7	<0.02	7 (100%)
								A448T	CSLI	9	<0.02	9 (100%)
								F397L	CSLI	5	8	5 (100%)
								L393F	CSLI	1	16	1 (100%)
								F397L	CSLI	3	16	3 (100%)
First detection of Trichophyton indotineae causing tinea corporis in Central Vietnam	Thi Minh Chau Ngo*, Phuong Anh Ton Nu, Chi Cao Le, Thi Ngoc Thuy Ha, Thi Bich Thao Do, Giang Tran Thi	Vietnam	2022	Case reports	1	Y	T. interdigitale	WT	EUCAST	1	0.25
Cluster Infection Caused by a Terbinafine-resistant Dermatophyte at a Group Home: The First Case Series in Japan	Hiromitsu NOGUCHI1,2, Tadahiko MATSUMOTO1,2, Masataro HIRUMA2, Utako KIMURA3, Kayo KASHIWADA-NAKAMURA4, Masahide KUBO5, Takashi YAGUCHI6, Satoshi FUKUSHIMA4 and Rui KANO	Japan	2021	Case series	30	n	T.rubrum	L393F	CSLI	14	>32	8(100%)
EffectiveResponseofDermatophytomaCaused byTerbinafine-ResistantTrichophytoninterdigitaleSolely toTopicalEfinaconazole	2HiromitsuNoguchi 1,2TadahikoMatsumoto 1MasahideKubo 3UtakoKimura	Japan	2022	Case report	1	Y	T. Interdigitale	F397L	CSLI	1	0.5	1 (100%)
Dermatophytoma caused by terbinafine- resistant Trichophyton rubrum treated with fosravuconazole	Hiromitsu Noguchi1,2 Tadahiko Matsumoto1,2 Masahide Kubo1 Utako Kimura3 Masataro Hiruma2 Takashi Yaguchi4 Tsuyoshi Yamada5 Rui Kano	Japan	2022	Case report	1	y	T Rubrum	L393F	CSLI	1	32
MutationintheSqualeneEpoxidaseGeneofTrichophyton interdigitaleandTrichophytonrubrumAssociatedwith AllylamineResistance	ShivaprakashM.Rudramurthy,aShamanthA.Shankarnarayan,aSunilDogra,bDipikaShaw,aKhurramMushtaq,c RaeesA.Paul,aTarunNarang,bArunalokeChakrabartia	India	2018	Case series	20	Y- only high mic + 10 selected low MIC out of total 63	T. interdigitale	WT	CSLI	2	2
								WT	CSLI	2	4
								WT	CSLI	1	8
								WT	CSLI	4	16
								WT	CSLI	2	32
								F397L	CSLI	3	16
								F397L	CSLI	1	4
							T.rubrum	WT	CSLI	2	2
								WT	CSLI	1	16
								F397	CSLI	1	8
								F398	CSLI	1	16
BelgianNationalSurveyonTineaCapitis: EpidemiologicalConsiderationsandHighlightof Terbinafine-ResistantT.mentagrophyteswitha MutationonSQLEGene	RosalieSacheli1,* ,SaadiaHarag2,FlorenceDehavay2,SéverineEvrard3, DanielleRousseaux4,AkoleAdjetey1,LaurenceSeidel5 ,KimLaffineur6 ,KatrienLagrou7 andMarie-PierreHayette1	Belgium	2020	Prospective survey	5	n	T. Mentagrophytes	WT	EUCAST	1	0.016
								WT	EUCAST	3	0.03
								F397L	EUCAST	1	4
EmergingTerbinafineResistanceinTrichophyton:Clinical Characteristics,SqualeneEpoxidaseGeneMutations,anda ReliableEUCASTMethodforDetection	DitteM.L.Saunte,a,b,c RasmusK.Hare,bKarinM. Jørgensen,b RenéJørgensen,bMetteDeleuran,dClausO.Zachariae,e SimonF.Thomsen,f,gLarsBjørnskov-Halkier,hKristianKofoed,e MaikenC.Arendrupb,	Denmark	2019	Restrospective case series	14	n	T.rubrum	H440Y	EUCAST	1	0.125
								F397L	EUCAST	2	8
								F397L	EUCAST	3	>8
								F397L	EUCAST	1	4
								L393S	EUCAST	1	2
								L393S	EUCAST	1	1
								L393F	EUCAST	1	>8
								F415S	EUCAST	1	0.25
								I121M	EUCAST	1	0.125
							T. Interdigitale	L393F	EUCAST	1	>8
								F397L	EUCAST	1	>4
Rapid detection of terbinafine resistance in Trichophyton species by Amplified refractory mutation system-polymerase chain reaction	Shamanth A. Shankarnarayan1, Dipika Shaw1, Arunima Sharma1, Arunaloke chakrabarti1, Sunil Dogra2, Muthu Sendhil Kumaran2, Harsimran Kaur1, Anup Ghosh 1 & Shivaprakash M. Rudramurthy 1* Dermatophytosis has gained interest in India due to	India	2020	Prospective study	15	n	T. mentagrophytes	F397L	CSLI	5	2	2 (66%)
								F397L	CSLI	1	4
								F397L	CSLI	7	8	0
								F397L	CSLI	2	16
MolecularEpidemiologyandAntifungalSusceptibilityof TrichophytonIsolatesinGreece:Emergenceof Terbinafine-ResistantTrichophytonmentagrophytesTypeVIII LocallyandGlobally	MariaSiopi1 ,IoannaEfstathiou1,KonstantinosTheodoropoulos2,SpyrosPournaras1and JosephMeletiadis	Greece	2021	retrospective lab	5	y	T. Mentagrophytes	F397L	EUCAST	1	8
								F397L	EUCAST	2	4
								F397L	EUCAST	1	2
								L393S	EUCAST	3	2
								L393S	EUCAST	2	0.25
EmergenceofTerbinafineResistantTrichophyton mentagrophytesinIran,HarboringMutationsinthe SqualeneEpoxidase(SQLE)Gene	SiminTaghipour1 ForoughShamsizadeh 2 IvanMPchelin 3 AliRezaei-Matehhkolaei 4 AliZareiMahmoudabadi 4 RezaValadan5 SahamAnsari6 FarzadKatiraee 7 KeyvanPakshir8 KamiarZomorodian8 MahdiAbastabar	Iran	2020	retrospecctive case	10	y	T mentagrophytes	F397L	CSLI	4	>32
								L393S	CSLI	1	>32
								A448T	CSLI	3	<0.25
								WT	CSLI	2	<0.25

## Sheet: Clinical Use of Terbinafind
Title	Authors	Country	Year of publication	Type of study	Number of participants (n)	selective reporting	Species	Previous use of TRB	Clinical Resistance?	Lab MIC	Lab method	SQLE mutation
Correlationof InVitroSusceptibilityBasedonMICsand SqualeneEpoxidaseMutationswithClinicalResponseto TerbinafineinPatientswithTineaCorporis/Cruris	AnantaKhurana,aAradhanaMasih,b AnuradhaChowdhary,bKabirSardana,aSagarBorker,cAasthaGupta,a R.K.Gautam,aP.K.Sharma,aDhruvJain	India	2018	Prospective	30	N	T. Interdigitale	OD (62)	n	0.5		NA
								OD (21)	n	0.5		WT
								OD (35)	n	2		NA
								OD (42)	n	4		F397L
								OD (43)	n	>32		L393F
								OD (28)	n	>32		F397L
								OD (35)	n	0.5		NA
								OD (66)	n	0.5		NA
								OD (43)	n	1		NA
								OD (28)	n	1		NA
								OD (39)	n	1		NA
								OD (42)	n	1		WT
								OD (52)	n	1		NA
								OD (21)	n	1		NA
								OD (35)	n	1		WT
								BD (75)	n	0.5		NA
								BD (35)	n	>32		NA
								BD (54)	n	>32		F397L
								BD (42)	n	>32		F397L
								BD (42)	n	1		WT
								BD (86)	n	1		WT
								BD (42)	y	0.5		NA
								BD (42)	y	>32		F397L
								BD (42)	y	>32		F397L
								BD (42)	y	8		F397L
								BD (42)	y	>32		L393F
								BD (42)	y	>32		F397L
								BD (42)	y	>32		F397L
								BD (42)	y	>32		L393F
								BD (42)	y	>32		F397L
“Indian” strains of Trichophyton mentagrophytes with reduced itraconazole susceptibility in Germany This is an open access article under the terms of the Creative Commons Attribution-NonCommercial-NoDerivs License, which permits use and distribution in any medium, provided the original work is properly cited, the use is non-commercial and no modifications or adaptations are made. 16100387, 2021, …	Jochen Brasch1, Yvonne Gräser2, Vera Beck-Jendroscheck1, Karen Voss1, Kaspar Torz1, Grit Walther3, Thomas Schwarz	Germany	2021	Retrospective case	3	y	T. Mentagrophytes	Topical (?)	u	<0.06	EUCAST	A448T
								OD (28)	n	<0.06	EUCAST	A448T
								OD (?)	y	<0.06	EUCAST	A448T
Emergence of Diffi cult-to-Treat Tinea Corporis Caused by Trichophyton mentagrophytes Complex Isolates, Paris, France	Sarah Dellière,1 Brune Joannard,1 Mazouz Benderdouche, Anselme Mingui, Maud Gits-Muselli, Samia Hamane, Alexandre Alanio, Antoine Petit, Germaine Gabison, Martine Bagot, Stéphane Bretagne	France	2022	Retrospective case	15	y	T. Mentagrophytes	OD (63)	Y	4	Other	F397L
								OD (?)	Y	4	Other	F397L
								OD (84)	Y	4	Other	F397L
								OD (56)	Y	4	Other	F397L
								OD(?)	Y	1	Other	L393S
								OD (112)	Y	0.03	Other	A448T
								?	N	0.03	Other	K276N
								?	N	0.03	Other	K276N
Darier Disease Complicated by Terbinafine-resistant Trichophyton rubrum: A Case Report	Sanna S. WINGFIELD DIGBY1, Marianne HALD1, Maiken C. ARENDRUP2, Sofie V. HJORTH3 and Kristian KOFOED	Denmark	2016	Case Report	1	y	T. Rubrum	OD (60)	y	>4	EUCAST
First Terbinafine-Resistant Trichophyton indotineae Isolates with Phe397Leu and/or Thr414His Mutations in Turkey	Murat Durdu . Hazal Kandemir . Ays¸e Sultan Karakoyun . Macit Ilkit . Chao Tang . Sybren de Hoog	Turkey	2023	Case Series	2	y	T. Indotineae	OD (180)	Y	>16	EUCAST	F397L
							T. Indotineae	OD (180)	Y	>16	EUCAST	F397L
A Case of Terbinafine-Resistant Tinea Cruris Caused by Trichophyton tonsurans	Alireza Firooz , 1 Ensieh Lotfali , 2 Mahsa Fattahi , 1 Maryam Fattahi , 3 Akram Miramin Mohammadi , 1 and Mahshid Shahrzad Kavkani	Iran	2021	Case Report	2	y	T. Tonsurans	OD(28)	Y	>4	CSLI	not performed
							T. Tonsurans	OD(28)	Y	>4	CSLI	not performed
Terbinafine resistance in dermatophytes: Time to revisit alternate antifungal therapy	V. Gaurav b , S.N. Bhattacharya b , N. Sharma a , S. Datt a , P. Kumar c , G. Rai a , P.K. Singh a , B. Taneja c , S. Das a	India	2021	Case Series	6	y	T.mentagrophytes	OD (90)	Y	2	CSLI	F397L
							T.mentagrophytes	OD (60)	Y	4	CSLI	F397L
							T.mentagrophytes	OD (180)	Y	2	CSLI	F397L
							T.mentagrophytes	OD (60)	Y	2	CSLI	WT
							T.mentagrophytes	OD (60)	Y	0.125	CSLI	WT
							T.mentagrophytes	OD (60)	Y	8	CSLI	F397L
Population differentiation, antifungal susceptibility, and host range of Trichophyton mentagrophytes isolates causing recalcitrant infections in humans and animals	Sebastian Gnat1 & Dominik Łagowski1 & Aneta Nowakiewicz1 & Marcelina Osińska1 & Łukasz Kopiński	Poland	2020	Case Series	17	Y	T. Mentagrophytes	OD (?)	Y	0.5	CSLI	not performed
							T. Mentagrophytes	OD (?)	Y	1	CSLI	not performed
							T. Mentagrophytes	OD (?)	Y	1	CSLI	not performed
							T. Mentagrophytes	OD (?)	Y	1	CSLI	not performed
							T. Mentagrophytes	OD (?)	Y	2	CSLI	not performed
							T. Mentagrophytes	OD (?)	Y	2	CSLI	not performed
							T. Mentagrophytes	OD (?)	Y	2	CSLI	not performed
							T. Mentagrophytes	OD (?)	Y	2	CSLI	not performed
							T. Mentagrophytes	OD (?)	Y	2	CSLI	not performed
Treatment-resistant dermatophytosis: A representative case highlighting an emerging public health threat	David Gu, BS,a Michael Hatch, MD,b Mahmoud Ghannoum, PhD, MBA,c and Boni E. Elewski, MD	United States	2020	Case Report	1	Y	T. Rubrum	OD (90)	Y	>0.5	CSLI	not performed
Evaluation of in vitro Resistance in Patients with Onychomycosis Who Fail Antifungal Therapy	Aditya K. Guptaa,c Yatika Kohli	Canada	2003	Case Series	17	y	T. Rubrum	OD(?)	Y	0.03	other	not performed
							T. Rubrum	OD(?)	Y	0.03	other	not performed
							T. Rubrum	OD(?)	Y	0.03	other	not performed
							T. Rubrum	OD(?)	Y	0.03	other	not performed
							T. Rubrum	OD(?)	Y	0.03	other	not performed
							T. Rubrum	OD(?)	Y	0.03	other	not performed
							T. Rubrum	OD(?)	Y	0.03	other	not performed
							T. Rubrum	OD(?)	Y	0.03	other	not performed
							T. Rubrum	OD(?)	Y	0.03	other	not performed
							T. Rubrum	OD(?)	Y	0.03	other	not performed
							T. Rubrum	OD(?)	Y	0.03	other	not performed
							T. Rubrum	OD(?)	Y	0.03	other	not performed
							T. Rubrum	OD(?)	Y	0.03	other	not performed
							T. Rubrum	OD(?)	Y	0.03	other	not performed
							T. Rubrum	OD(?)	Y	0.03	other	not performed
							T. Rubrum	OD(?)	Y	0.03	other	not performed
							T. Rubrum	OD(?)	Y	0.007	other	not performed
							T. Rubrum	OD(?)	Y	0.015	other	not performed
Epidemiological study of terbinafine-resistant dermatophytes isolated from Japanese patients	Junichiro Hiruma1 | Hiromitsu Noguchi2,3 | Midori Hase3 | Yumie Tokuhisa4 | Tatsuya Shimizu5 | Takasuke Ogawa6 | Masataro Hiruma3 | Kazutoshi Harada1 | Rui Kano7	Japan	2020	Retrospective case series	3	Y	T. Rubrum	Topical (11 years)	Y	>32	CSLI	L393F
							T. Rubrum	Topical (4 years)	Y	32	CSLI	L393F
							T. Rubrum	Topical (1 years)	Y	32	CSLI	L393F
A new mutation in the SQLE gene of Trichophyton mentagrophytes associated to terbinafine resistance in a couple with disseminated tinea corporis	A. Hsieh a , S. Quenan a , A. Riat b , L. Toutous-Trellu a , L. Fontao a	Switzerland	2019	Case Report	1	Y	T. Mentagrophytes	OD + Top (14 days)	Y	>1	CSLI	Q408L
Extensive Dermatophytosis Caused by Terbinafi ne-Resistant Trichophyton indotineae, France	Arnaud Jabet,1 Sophie Brun,1 Anne-Cecile Normand, Sebastien Imbert, Mohammad Akhoundi, Eric Dannaoui, Laeticia Audiff red, Francois Chasset, Arezki Izri, Liliane Laroche, Renaud Piarroux, Claude Bachmeyer, Christophe Hennequin, Alicia Moreno Sabater	France	2022	Case Series	6	Y	T. Indotineae	OD (60)	N	0.06	EUCAST	WT
								OD (90)	Y	2	EUCAST	L393S
								OD (60)	Y	>8	EUCAST	F397L
								OD (21)	N	2	EUCAST	L393S
								OD (60)	N	0.06	EUCAST	WT
								OD (180)	Y	2	EUCAST	F397L
Case of tinea corporis due to terbinafine-resistant Trichophyton interdigitale	Maki KAKURAI,1,2 Kazutoshi HARADA,3 Tatsuo MAEDA,3 Junichiro HIRUMA,3 Rui KANO,4 Toshio DEMITSU	Japan	2020	Case Report	1	Y	T. Interdigitale	OD (14)	Y	32	CSLI	F397L
A deletion mutation in the amino acid sequence of squalene epoxidase in terbinafine-resistant Trichophyton rubrum	Rui Kano a,b,* , Hiromitsu Noguchi c,d , Masataro Hiruma	Japan	2022	Case report	1	y	T. Rubrum	Topical (?)	Y	32	CSLI	L393F
Multidrug resistant tinea corporis/cruris: Response to voriconazole	Ananta Khurana* , Aastha Agarwal Diksha Agrawal Kabir Sardana	India	2022	Case Report	1	y	T. Indotineae	BD (?)	Y	32	CSLI	not performed
Caution and warning: Arrival of terbinafine‐resistant Trichophyton interdigitale of the Indian genotype, isolated from extensive dermatophytosis, in Japan	Utako KIMURA,1,2 Masataro HIRUMA,2 Rui KANO,3 Tadahiko MATSUMOTO,2,4 Hiromitsu NOGUCHI,2,4 Kenji TAKAMORI,1 Yasushi SUGA	Japan	2020	Case Report	1	y	T. Interdigitale	OD + Top (?)	Y	>32	CSLI	F397L
wingf	Jie Liu, Wen-Qiang Xin, Lan-Ting Liu, Chao-Feng Chen, Lin Wu, Xiao-Ping Hu	China	2020	Case Report	1	y	T. Rubrum	OD (60)	Y	<0.5	CSLI	not performed
Clinical Trichophyton rubrum Strain Exhibiting Primary Resistance to Terbinafine	Pranab K. Mukherjee,1 Steven D. Leidich,1 Nancy Isham,1 Ingrid Leitner,2 Neil S. Ryder,2 and Mahmoud A. Ghannoum1	Austria	2003	Case Report	1	y	T. Rubrum	OD (180)	Y	4	Other	not performed
Spread of Terbinafine-Resistant Trichophyton mentagrophytes Type VIII (India) in Germany–“The Tip of the Iceberg?”	Pietro Nenoff 1,*, Shyam B. Verma 2 , Andreas Ebert 1,3 , Anke Süß 4 , Eleni Fischer 5 , Elke Auerswald 6 , Stephanie Dessoi 7 , Wencke Hofmann 7 , Simone Schmidt 8 , Kathrin Neubert 9 , Regina Renner 10, Sirius Sohl 10, Uta Hradetzky 11, Ursula Krusche 11, Hans-Christian Wenzel 12 , Annegret Staginnus 13, Jörg Schaller 14, Valentina Müller 15 , Christiane Tauer 16 , Matthias Gebhardt 17, Katja S…	Germany	2020	Case Series	29	Y	T. Mentagrophytes	OD/topical	Y	0.2	CSLI	F397L
						Y	T. Mentagrophytes	OD/topical	Y	0.2	CSLI	F397L
						Y	T. Mentagrophytes	OD/topical	Y	8	CSLI	F397L
						Y	T. Mentagrophytes	OD/topical	Y	<0.2	CSLI	A448T
						Y	T. Mentagrophytes	OD/topical	Y	<0.2	CSLI	WT
						Y	T. Mentagrophytes	OD/topical	Y	<0.2	CSLI	A448T
						Y	T. Mentagrophytes	OD/topical	Y	8	CSLI	F397L
						Y	T. Mentagrophytes	OD/topical	Y	<0.2	CSLI	A448T
						Y	T. Mentagrophytes	OD/topical	Y	0.2	CSLI	F397L
						Y	T. Mentagrophytes	OD/topical	Y	8	CSLI	F397L
						Y	T. Mentagrophytes	OD/topical	Y	<0.2	CSLI	WT
						Y	T. Mentagrophytes	OD/topical	Y	<0.2	CSLI	A448T
						Y	T. Mentagrophytes	OD/topical	Y	<0.2	CSLI	A448T
						Y	T. Mentagrophytes	OD/topical	Y	<0.2	CSLI	A448T
						Y	T. Mentagrophytes	OD/topical	Y	8	CSLI	F397L
						Y	T. Mentagrophytes	OD/topical	Y	<0.2	CSLI	A448T
						Y	T. Mentagrophytes	OD/topical	Y	16	CSLI	L393F
						Y	T. Mentagrophytes	OD/topical	Y	8	CSLI	F397L
						Y	T. Mentagrophytes	OD/topical	Y	<0.2	CSLI	A448T
						Y	T. Mentagrophytes	OD/topical	Y	<0.2	CSLI	V444T
						Y	T. Mentagrophytes	OD/topical	Y	<0.2	CSLI	WT
						Y	T. Mentagrophytes	OD/topical	Y	<0.2	CSLI	WT
						Y	T. Mentagrophytes	OD/topical	Y	<0.2	CSLI	WT
						Y	T. Mentagrophytes	OD/topical	Y	<0.2	CSLI	WT
						Y	T. Mentagrophytes	OD/topical	Y	16	CSLI	F397L
						Y	T. Mentagrophytes	OD/topical	Y	16	CSLI	F397L
						Y	T. Mentagrophytes	OD/topical	Y	<0.2	CSLI	WT
						Y	T. Mentagrophytes	OD/topical	Y	16	CSLI	F397L
						Y	T. Mentagrophytes	OD/topical	Y	0.2	CSLI	F397L
Cluster Infection Caused by a Terbinafine-resistant Dermatophyte at a Group Home: The First Case Series in Japan	Hiromitsu NOGUCHI1,2, Tadahiko MATSUMOTO1,2, Masataro HIRUMA2, Utako KIMURA3, Kayo KASHIWADA-NAKAMURA4, Masahide KUBO5, Takashi YAGUCHI6, Satoshi FUKUSHIMA4 and Rui KANO	Japan	2021	Case Series	9	Y	T. Rubrum	OD (250)	Y	>32	CSLI	L393F
						Y	T. Rubrum	OD (30)	Y	>32	CSLI	L393F
						Y	T. Rubrum	OD (140)	Y	>32	CSLI	L393F
						Y	T. Rubrum	OD (1000)	Y	>32	CSLI	L393F
						Y	T. Rubrum	OD (365)	Y	>32	CSLI	L393F
						Y	T. Rubrum	Topical (?)	Y	>32	CSLI	L393F
						Y	T. Rubrum	OD (450)	Y	>32	CSLI	L393F
						Y	T. Rubrum	OD (1000)	Y	>32	CSLI	L393F
						Y	T. Rubrum	OD (800)	Y	Not performed		L393F
Emerging Terbinafine Resistance in Trichophyton: Clinical Characteristics, Squalene Epoxidase Gene Mutations, and a Reliable EUCAST Method for Detection	Ditte M. L. Saunte,a,b,c Rasmus K. Hare,b Karin M. Jørgensen,b René Jørgensen,b Mette Deleuran,d Claus O. Zachariae,e Simon F. Thomsen,f,g Lars Bjørnskov-Halkier,h Kristian Kofoed,e Maiken C. Arendrupb,c,i	Denmark	2019	Case Series	14	Y	T. Rubrum	OD (7)	Y	0.125	EUCAST	H440Y
							T. Rubrum	OD (14)	Y	>8	EUCAST	F397L
							T. Rubrum	OD (180) + Topical (56)	Y	>8	EUCAST	F397L
							T. Rubrum	OD (365) + Topical (50)	Y	2	EUCAST	L393S
							T. Rubrum	OD (42) + Topical (140)	Y	>8	EUCAST	F397L
							T. Rubrum	OD (120) + topical (56)	Y	4	EUCAST	F397L
							T. Rubrum	OD (250)	Y	8	EUCAST	F397L
							T. Rubrum	OD (200) + Topical (168)	Y	8	EUCAST	F397L
							T. Rubrum	OD (7)	Y	>8	EUCAST	L393F
							T. Rubrum	OD (700)	Y	0.25	EUCAST	F415S
							T. Rubrum	OD (200) + Topical (70)	Y	1	EUCAST	L393S
							T. Rubrum	OD (180)	Y	0.125	EUCAST	I121M
							T. Interdigitale	OD (?)	Y	>8	EUCAST	L393F
							T. Interdigitale	OD (7) + Topical (110)	Y	>4	EUCAST	F397L
Recurrent terbinafine resistant Trichophyton rubrum infection in a child with congenital ichthyosis	Louise Schøsler MD1 Louise Kronborg Andersen MD1 Maiken Cavling Arendrup MD, PhD, DMSci2,3,4 Mette Sommerlund MD, PhD1	Denmark	2018	Case Report	1	Y	T. Rubrum	OD (28)	Y	4	EUCAST	not performed
